# Supplementary material for: Long Dynamic β1–β2 Loops in M. tb MazF Toxins Affect the Interaction Modes and Strengths of the Toxin–Antitoxin Pairs
Source: Int J Mol Sci. 2024 Sep 5;25(17):9630. doi: 10.3390/ijms25179630 (PMC11394972; doi:10.3390/ijms25179630)
Supplement: Supplementary file 1 [file ijms-25-09630-s001.zip]

Archive with 1 entries (1 files):
- ijms-3174239-supplementary.pdf
